# Supplementary material for: Taurocholic Acid Is Associated With Disturbed Functional Connectivity in the Hippocampus of Patients With Depression
Source: Adv Sci (Weinh). 2025 Dec 23;13(13):e08693. doi: 10.1002/advs.202508693 (PMC12955919; doi:10.1002/advs.202508693)
Supplement: Supplementary file 2 — Supporting File 2: advs73486‐sup‐0002‐TableS1.xlsx. [file ADVS-13-e08693-s002.xlsx]

## Sheet: tableS 10 Clinical Non-target
Clinical serum-Non-target					Normalised abundance
Accepted Description	Formula	Anova (p)	q Value	Max Fold Change	HC1	HC2	HC3	HC4	HC5	HC6	HC7	HC8	HC9	HC10	HC11	HC12	HC13	HC14	HC15	HC16	HC17	HC18	HC19	HC20	HC21	HC22	HC23	HC24	HC25	HC26	HC27	HC28	HC29	HC30	HC31	HC32	HC33	HC34	HC35	HC36	HC37	HC38	HC39	HC40	HC41	HC42	HC43	HC44	HC45
N,N'-Dicyclohexylurea	C13H24N2O	5.74523e-06	3.20214e-05	2.95008	26.2009	23.7854	17.6427	20.7878	15.8693	24.3282	10.9536	17.7452	7.4379	17.291	15.7703	15.5873	7.25009	137.455	22.9888	51.0546	8.91449	51.9209	46.9767	28.2822	16.2769	55.3734	42.2572	14.0384	112.453	36.1872	16.8098	12.3877	46.4635	14.0808	70.635	7.45869	14.1912	14.0412	12.6942	6.42325	12.2721	3.75174	48.5149	3.4145	7.51726	8.27231	3.63441	26.9345	6.66187
(±)-Myristoylcarnitine	C21H41NO4	0.00044424	0.00192676	1.40639	85.9413	192.99	370.641	269.754	411.171	272.264	531.268	309.744	561.784	190.369	103.918	183.375	204.588	894.548	314.553	401.911	201.674	258.582	402.196	347.796	149.685	390.695	280.926	499.846	117.351	220.304	383.389	155.282	280.806	271.7	269.216	93.9639	171.893	253.837	138.897	180.393	192.488	120.682	81.5385	112.352	363.933	158.198	68.3527	134.778	216.224
Ala Thr Ile Lys	C19H37N5O6	1.36954e-08	1.03522e-07	6.96499	1777.77	1133.33	1360.87	1842.14	2177.14	2107.49	1838.36	1707.64	1499.1	5383.62	1559.01	1599.27	2006.28	1865.06	1315.55	1427.41	1238.96	1167.3	1210.97	1190.81	1220	1100.82	1353.2	770.45	553.627	639.006	620.19	649.41	777.708	481.931	1782.95	683.854	690.366	482.977	1664.04	602.146	486.691	469.062	384.22	842.285	532.452	600.454	607.17	719.432	525.276
Lys Phe Arg Lys	C27H47N9O5	5.58464e-08	3.93603e-07	2.52655	6288.22	4511.86	2678.23	2793.02	3866.66	2905.86	5463.89	3097.17	4023.43	2816.89	5122.68	5674.22	7576.54	5468.26	5986.96	2754.94	3651.85	3401.84	4189.7	3008.69	5129.88	3279.51	6305.75	1800.82	4513.64	3269.35	2821.31	2760.33	4742.16	3033.97	1383.99	3727.47	2507.56	3512.02	1366.01	3815.22	2252.26	3085.82	2703.15	2899.54	3407.71	2264.14	3127.57	3217.48	2580.43
Taurocholic acid	C26H45NO7S	4.66365e-11	4.79619e-10	5.52198	146.381	119.438	81.4737	66.8566	184.618	98.0369	114.357	86.8814	75.7366	35.9309	26.2838	62.0418	86.6013	68.138	140.134	118.501	88.5678	88.7247	54.8358	48.3476	123.277	79.2816	152.938	152.538	139.858	49.7928	82.0717	131.103	83.0714	120.488	0	41.1865	76.8171	41.2465	82.0957	23.7584	70.7317	64.2533	20.8626	40.9709	62.3773	66.6113	50.2675	22.759	24.5223
Bilirubin	C33H36N4O6	1.52761e-11	1.66271e-10	2.81402	241.868	115.614	193.353	236.585	247.998	462.616	459.101	273.013	265.885	311.172	569.531	457.078	306.499	819.107	529.38	487.223	185.653	631.936	333.52	265.978	290.095	280.097	624.062	246.191	147.979	482.997	664.229	302.858	291.372	362.193	673.93	463.677	470.69	1338.74	336.982	225.756	472.522	522.969	578.066	198.753	525.324	308.059	484.949	396.994	274.029
Glycocholic acid	C26H43NO6	0.443984	0.750656	2.69841	19.7044	14.9059	7.02552	18.5547	19.3247	31.2868	25.6781	26.5404	26.3463	29.6575	24.6473	24.4602	11.4786	27.2473	13.8033	14.9353	35.5717	12.9347	19.1348	11.5481	11.9782	10.1115	16.4076	7.97316	3.52676	0	1.79657	1.20804	0	0	0	0	72.1507	6.49423	0	1.9565	0	0	0	3.54678	2.05014	0	0	0	0
Hypoxanthine	C5H4N4O	0.0108503	0.0342189	2.34419	559.578	544.26	1099.95	816.23	427.712	345.789	452.171	365.657	443.417	1303.43	271.333	206.765	272.727	246.992	469.161	448.573	702.055	346.575	670.525	612.023	480.763	384.06	145.332	435.075	342.866	21.926	72.231	269.186	189.675	57.0467	128.019	5.65152	12.8623	1.02642	20.9245	63.0271	148.262	11.7673	0.972626	60.1786	6.76952	60.6009	0	0.861229	95.2861
Sphingosine	C18H37NO2	6.48925e-13	8.16249e-12	2.6731	87.4046	106.849	82.5234	98.9962	158.085	278.323	165.03	235.615	112.076	371.189	339.016	224.22	264.503	239.527	283.049	227.922	146.721	223.205	230.302	206.366	273.97	256.72	271.441	320.366	464.19	230.48	227.658	197.466	228.212	325.711	190.561	83.398	124.446	195.452	222.514	97.3287	136.681	93.6788	201.838	135.302	141.649	76.4294	62.4668	74.2999	155.69
Sphinganine	C18H39NO2	0.0506661	0.130785	1.6698	520.532	416.363	403.673	399.885	455.426	511.08	877.945	890.354	465.163	769.289	795.934	490.556	501.803	314.512	341.914	231.49	177.449	161.843	234.404	145.953	306.162	222.072	364.146	216.083	229.316	132.548	43.4042	61.0244	64.3293	84.2537	28.1761	363.805	12.2193	5.38432	36.0376	6.23955	0	2.00487	0	5.3513	1.46213	5.63791	19.654	20.3397	6.77756
Sphingosine 1-phosphate	C18H38NO5P	1.04472e-13	1.43508e-12	2.43699	14.7129	43.5135	9.75107	26.026	38.6448	50.771	42.987	87.3158	37.8055	72.4598	72.6675	74.5816	44.751	64.9742	147.724	108.602	34.7811	88.5237	42.5618	79.8665	43.5493	83.4127	38.1723	71.8672	55.2652	69.1599	98.0312	53.6314	80.2814	73.0673	139.477	62.3366	59.3989	24.7308	51.2576	53.7617	34.8675	37.8931	37.52	32.8257	27.895	32.2224	30.2468	30.6591	48.119
Glycoursodeoxycholic acid	C26H43NO5	0.000964654	0.00397587	2.51056	46.2291	74.3508	18.7385	20.9283	35.5418	93.8703	22.7135	42.1618	51.9892	51.6576	46.7799	49.2578	30.9119	50.9169	31.2036	29.4669	18.1596	19.588	13.5508	21.3005	14.4421	7.76699	8.65538	31.4188	8.62732	20.9781	1.51815	4.21999	6.4337	2.7546	3.67896	41.287	99.8139	14.5234	44.6542	0.49853	1.91153	10.1128	2.55168	5.65941	25.244	8.20776	0.341113	1.33796	1.86839
Indoleacrylic acid	C11H9NO2	0.00154477	0.00613733	1.86342	411.532	125.062	55.6748	182.064	365.227	176.882	268.84	1522.51	79.871	212.582	280.025	653.522	411.691	1126.21	783.257	838.17	339.07	3430.08	293.773	1206.04	1887.8	1664.58	750.279	557.021	1157.16	143.19	29.9416	3991.44	228.393	2360.97	347.396	1230.57	190.284	820.687	609.528	1386.82	1015.11	202.96	137.162	272.686	1167.55	188.842	274.305	320.525	299.799
N-Acetylserotonin	C12H14N2O2	0.416326	0.71562	1.05657	108.191	48.6367	52.3833	60.4101	50.2532	93.849	89.2231	101.742	74.2599	113.942	100.608	82.1081	80.9771	103.892	68.1329	69.6942	53.4014	71.1449	63.9907	65.44	67.1614	57.4941	55.6934	89.3882	59.1604	70.5615	66.6613	62.1625	79.4882	78.0944	67.609	65.7581	63.7726	95.3238	43.1846	61.9063	58.392	97.8793	76.3084	48.6506	80.5984	30.3199	79.2993	60.0787	59.1223
Melatonin	C13H16N2O2	0.30086	0.588139	1.01073	79.8345	30.0551	26.533	26.7916	32.4047	33.0193	43.3387	44.5215	37.2613	43.0493	75.8305	44.3766	58.3044	69.0077	50.5203	44.5297	22.5582	44.3387	27.7472	39.3547	24.8628	33.158	33.8388	34.0667	33.7831	32.4212	37.0496	33.9939	27.3338	41.8438	39.7627	42.4733	41.8017	40.1122	27.1235	25.2041	33.9899	36.337	42.0381	39.6349	40.2916	23.2388	31.8239	22.8137	30.8732
Mesobilirubinogen	C33H44N4O6	0.000406266	0.00177157	6.21707	13.84	11.6941	60.1469	77.5243	183.019	173.132	212.205	191.635	318.513	157.136	40.4436	52.5528	29.2439	189.327	336.553	44.4025	20.6329	4.3759	74.0833	42.08	5.67306	1.21071	30.3157	369.384	157.653	296.671	262.869	0.607064	44.7365	38.5405	8.26538	253.294	26.0863	74.1604	277.583	52.9279	235.842	171.033	45.3722	1.58664	39.6808	15.7939	39.7581	40.5742	2.44452
cis-5-Tetradecenoylcarnitine	C21H39NO4	1.08456e-07	7.3759e-07	1.98432	313.464	301.901	393.209	503.24	364.106	334.498	591.336	601.634	577.198	179.211	259.962	298.13	147.118	1638.06	304.215	1076.73	243.647	286.553	833.329	613.53	378.965	454.963	252.12	699.42	208.231	324.564	829.202	400.065	854.287	673.399	733.565	154.784	394.01	369.765	196.443	484.462	779.502	441.82	186.495	308.993	1089.38	745.027	245.602	273.509	672.871
Dodecanoylcarnitine	C19H37NO4	0.000311789	0.00138322	1.52252	220.515	387.684	311.869	313.254	262.979	612.817	431.89	303.882	516.495	167.927	182.845	238.288	130.786	1266.26	465.004	903.489	138.543	363.218	566.5	569.991	325.608	854.717	168.745	795.45	248.987	335.242	925.09	422.113	874.347	1217.42	1123.71	140.856	416.279	434.205	218.545	409.812	742.132	260.087	185.404	324.204	978.877	727.677	273.988	280.301	842.833
L-Urobilin	C33H46N4O6	1.37455e-07	9.23159e-07	3.71817	15.8759	36.3814	30.3112	145.852	83.3363	87.8777	98.2195	362.598	97.2653	85.6293	214.445	120.764	175.882	213.432	104.568	105.786	213.711	72.5152	138.628	115.48	125.369	137.445	111.231	49.5619	50.3022	33.4079	39.8182	54.63	37.1232	33.1631	17.5829	21.8408	46.544	43.243	7.38297	75.9772	31.842	29.1607	24.6256	28.2151	24.0998	17.3507	21.7404	28.511	37.6674
N1-Methyl-2-pyridone-5-carboxamide	C7H8N2O2	0.0256075	0.0716714	1.43731	1687.21	423.751	859.945	579.699	929.924	682.659	742.211	714.395	509.041	974.695	575.474	294.55	531.926	681.665	258.55	623.613	637.515	501.725	362.633	648.19	170.376	445.76	418.918	693.79	409.355	91.544	152.929	163.654	194.865	219.053	67.4452	33.9805	323.079	415.104	254.662	359.425	376.471	195.809	425.97	153.405	95.5979	213.278	23.9204	90.8294	102.39
Proline betaine	C7H13NO2	8.9091e-05	0.000423531	2.63788	10138.3	2840.5	5267.87	246.284	398.082	4005.36	510.315	2551	415.579	4380.58	1275.42	282.554	2434.78	650.248	3402.43	1331.75	381.219	3935.52	434.733	800.622	4471.61	1771.17	2206.41	401.63	1961.95	87.0644	715.26	1337.69	416.027	458.592	67.3822	62.5569	457.412	1015.1	2101.25	1847.76	195.546	907.802	3360.39	643.902	2213.47	1176.96	84.9626	377.576	3227.24
PC(18:0/14:1(9Z))	C40H78NO8P	0.000134175	0.000622895	2.72116	537288	500942	354277	515148	588463	440689	536431	454068	529919	710759	451529	589439	600454	736728	442651	477218	856540	598770	500584	591716	584999	567879	693569	580876	513249	488434	521329	564225	500862	466576	248881	544288	496591	489407	489818	663070	410507	495503	390992	468399	415422	431923	414004	350956	524283
PE(14:0/P-18:1(11Z))	C37H72NO7P	0.00155974	0.00619425	2.39614	428717	428149	384901	460162	432937	561133	536921	535083	383905	593950	509798	533236	482037	755803	703956	647096	706783	720679	728145	631832	1.09591e+06	809363	658711	754624	949785	706735	868672	918532	978944	727081	460481	1.0154e+06	915732	780771	805891	1.14571e+06	755647	926976	836899	834944	777940	817485	812313	725034	1.0098e+06
LysoPC(18:0)	C26H54NO7P	0.00972589	0.0311601	1.12505	634041	448552	596829	479941	701430	755086	859426	754575	755885	806688	937076	1.05907e+06	1.13517e+06	1.10836e+06	776699	872446	806618	754395	886280	977656	724439	1.06567e+06	695899	1.09805e+06	858150	896384	1.01411e+06	1.03455e+06	1.00687e+06	751303	799609	800253	872306	852392	897198	740603	639458	975172	705263	633879	948266	608115	535216	683405	777642
LysoPC(18:2(9Z,12Z))	C26H50NO7P	0.0681442	0.169757	1.12514	269627	356160	286906	269819	397181	396820	385363	523301	330867	585499	686529	670071	656955	745608	676354	756458	783601	735923	762819	822315	666354	825438	556822	882565	808926	926758	742497	911375	802507	688848	682882	579561	810139	477441	589558	682761	456244	708134	627337	503639	682488	582263	510297	449124	619748
LysoPC(20:3(5Z,8Z,11Z))	C28H52NO7P	0.00196792	0.0076554	1.25595	42635.3	44362.8	110768	55316.4	55466.9	60465.7	75255.2	116041	72944.5	97866.8	137407	162640	122520	114092	88741.8	141917	114270	125531	155322	110142	73524.5	135582	92172.1	78374.2	90616.8	82131.1	97965.1	89415	57751.8	52814.7	56419.1	83087.9	98989.9	127965	101768	81337.5	71454.3	110800	71396.4	56040.9	96793.1	51812.4	34936	67679.8	74904.1
LysoPC(20:4(5Z,8Z,11Z,14Z))	C28H50NO7P	0.00534998	0.0185168	1.26312	141425	168849	274163	167564	243208	287142	320849	515136	135795	384976	454977	593534	614199	733315	525018	531385	627518	442682	602100	544607	308602	600611	532178	587027	485280	412161	626169	540102	410886	424605	401148	466712	599264	429813	316232	430273	529737	524771	411735	366382	588683	283254	249197	409624	270594
LysoPC(22:5(4Z,7Z,10Z,13Z,16Z))	C30H52NO7P	0.0136498	0.0418512	1.21358	10226.6	12781.9	24917.2	7696.03	28869.1	19048.2	21947.1	24531.7	29014.6	23378.7	25797.1	39470.9	41270.5	29466.5	26867.7	31644.1	32156.6	20959.4	17961.7	23804.2	12597.4	28572.7	14183.9	34537.1	17098.6	28935.5	34554	21233.8	25464	16657.8	26833	24776.6	27445.8	27583.2	17969.2	24282.3	28188.9	43777.1	26696.4	20480.6	41848.9	13430.8	8738.29	19478.1	18130.7
LysoPC(22:5(7Z,10Z,13Z,16Z,19Z))	C30H52NO7P	0.00578871	0.0198089	1.33559	13502.6	9223.61	33233.8	8571.72	14003.9	17007	34745.8	54607.4	13075.1	17738.2	23281.7	24185.6	42262.7	34824.8	32084.1	41413.8	12761.2	14025.2	36235.7	26970.9	16476.7	33225.1	21412.8	29813.9	16836.4	12471.9	23885.3	32162.1	21380.8	14563.4	10880.5	29124.5	34087.3	19653.4	27920.5	25458	9451.18	22466.8	11164.5	13391.4	32576.3	10225.9	7809.84	25634.7	11700.6
Palmitic amide	C16H33NO	1.28675e-13	1.7453e-12	2.14551	418.286	534.794	483.482	525.292	701.291	1213.43	737.937	1241.99	576.398	1836.89	1413.49	897.731	1270.26	1168.16	1680.42	1237.24	947.891	1508.04	1482.53	1523.14	2020.68	1541.55	1620.89	2159.01	2284.91	1457.21	1332.96	1426.01	1208.94	2162.82	1350.58	601.79	792.001	1134.97	1167.05	696.917	1035.44	630.511	1140.25	963.761	1089.26	592.994	450.51	586.838	1058.64
3-O-Sulfogalactosylceramide (d18:1/14:0)	C38H73NO11S	4.56951e-06	2.57646e-05	3.54136	868.969	1369.17	1178.06	1331.34	1103.2	1353.79	1536.95	1420.05	1198.23	1277.7	2172.66	1703.25	1900.58	1755.46	2037.29	2659.61	2514.58	2673.01	2872.94	2052.55	2568.25	3344.41	2717.87	2692.92	2750.09	2256.74	2649.84	3111.63	2630.19	2304.64	693.317	2218.57	1745.46	2065	818.78	2467	1517.12	1857.64	1829.51	1831.52	1657.22	1432.04	1326.27	1257.05	2063.8
3 beta,7 alpha-Dihydroxy-5-cholestenoate	C27H44O4	5.74536e-05	0.000280597	2.4168	2440.29	1838.39	1505.85	1899.66	1554.57	1687.59	2161.71	1847.25	1479.99	2763.77	1572.51	2111.84	1499.16	1707.17	1139.59	1024.77	1664.14	927.366	991.23	937.495	1024.73	897.749	1333.51	871.795	779.188	784.077	864.679	732.158	631.184	566.022	336.298	576.27	565.43	627.212	787.388	735.07	371.037	472.939	420.528	384.228	421.657	335.958	354.703	278.49	594.47
N-Undecanoylglycine	C13H25NO3	2.37174e-05	0.000121828	3.4501	0.709778	1.60847	0	1.94287	9.15809	30.862	6.13401	11.2921	14.0066	24.0712	29.1769	19.5361	10.2866	8.74733	17.1792	5.71532	1.99977	8.1247	12.631	21.6541	28.6549	23.3662	3.09886	27.8449	36.8872	2.94081	20.2104	7.67412	15.7793	10.9511	10.2173	3.096	10.0299	17.7262	15.4572	7.14728	15.8285	0	0	0	0	1.67945	0	0	6.97513
trans-2-Dodecenoylcarnitine	C19H35NO4	0.00032857	0.00145169	1.50213	280.155	409.646	242.135	329.453	185.422	285.844	307.131	248.311	251.702	196.477	162.088	160.49	81.0959	1155.1	249.067	813.108	89.3827	284.837	442.631	263.417	218.735	361.168	164.164	360.684	137.957	256.238	479.706	295.805	482.082	526.581	747.55	25.5311	166.516	211.473	183.739	197.847	427.028	182.08	162.25	162.261	441.35	544.185	309.964	209.144	343.662
Ethynodiol Diacetate	C24H32O4	4.16189e-06	2.36035e-05	2.48564	1249.47	787.043	885.945	938.271	1015.37	1149.85	1455.67	914.323	1101.1	854.146	1843.1	2354.1	2680.24	2739.95	1678.82	856.175	1304.16	1062.73	908.149	793.676	911.758	1083.6	1167.35	756.903	870.086	638.258	908.517	703.882	748.361	718.192	286.712	973.72	502.598	638.962	579.505	537.879	354.958	822.216	467.379	406.934	604.043	399.503	484.483	352.23	455.322
1H-Indole-3-carboxaldehyde	C9H7NO	0.000651281	0.0027678	1.77272	52.0836	17.5064	7.68132	28.0219	53.0782	26.4016	34.9257	183.731	17.6838	28.9406	40.0515	83.0223	61.2487	135.034	101.479	101.92	39.7971	401.474	36.6721	142.853	206.542	192.125	84.4215	62.9063	136.719	7.70674	0	423.506	24.963	233.99	38.0701	128.489	16.9903	85.8439	72.5331	140.636	97.01	17.9428	2.44688	28.3238	113.42	13.5622	25.9275	32.0734	31.9598
Pangamic acid	C20H40N2O8	0.00699608	0.0234363	1.50477	43.4406	38.5747	31.0634	44.935	39.663	74.7359	60.2522	57.2691	39.3978	38.6094	51.3791	37.1085	32.0456	29.7307	23.1103	30.6297	28.3055	21.7711	45.422	27.9852	33.4061	32.641	43.0811	27.1375	44.4655	52.4207	51.0859	47.4348	24.4346	31.2833	10.6839	46.4278	52.7049	44.8037	478.321	43.3125	75.2023	17.4297	24.5607	32.0411	22.913	12.1837	13.936	21.3878	42.2181
3-Hydroxynonanoic acid	C9H18O3	0.0021144	0.00816952	1.72796	5394.77	4935.51	7966.53	9513.06	5178.54	6718.11	4122.57	6850.35	6359.98	6139.33	5461.17	6573.7	6554.17	5050.44	6514.9	6173.29	7033.69	7673.12	6679.74	7427.26	8820.08	7349.34	6944.23	8629.88	7123.01	7164.67	6411.77	7416.45	6991.44	6842.12	5035.69	8570.74	7931.93	7229.97	7890.71	7459.89	6293.23	6993.41	6554.63	6913.48	7205.35	6357.91	6188.7	5368.81	7550.36
Muzanzagenin	C27H38O5	1.86628e-13	2.47935e-12	2.01692	2189.76	2020.74	1441.75	1351.54	1909.82	1433.91	2301.21	1408.87	1895.07	1294.57	2261	2644.97	3416.83	2604.51	2589.89	1191.73	2061.03	1763.01	1930.63	1719.7	2992.62	1538.84	2891.91	923.57	2067.89	1478.32	1235.98	1422.34	1879.71	1418.75	803.837	1764.2	1551.72	1684.87	424.735	1987.32	1297.33	1695.38	1370.77	1577.8	1671.84	1395.53	1467.54	1207.11	1621.63
3-Phenylpropanal	C9H10O	1.66533e-15	2.77976e-14	2.79429	28.7493	37.0043	12.5607	12.6509	8.4177	28.7876	10.3008	26.7616	11.0266	29.6207	31.0362	18.0749	8.58244	15.7697	36.8458	28.8436	13.6585	22.3723	32.5803	26.3856	25.8903	18.1065	23.4584	22.7489	76.4625	33.1754	38.0262	22.2974	48.9561	24.4084	29.3141	10.1515	11.7241	21.5405	19.6618	1.92755	5.5327	18.7558	25.9942	6.81305	7.8756	2.38539	5.92928	6.32729	11.8953
Ganolucidic acid A	C30H44O6	7.59112e-06	4.16395e-05	1.98787	736.007	664.068	743.064	673.878	678.434	633.675	772.696	568.309	576.121	542.101	514.217	788.523	638.274	494.867	461.927	450.542	712.952	505.605	350.476	437.933	566.679	510.548	694.876	450.231	558.436	507.682	412.959	531.861	476.109	383.276	190.032	469.176	466.253	525.837	141.916	558.73	228.066	511.34	447.686	305.746	466.692	337.887	488.236	357.659	472.148
Fasciculic acid C	C38H63NO11	1.81228e-08	1.34781e-07	1.92838	1092.89	698.444	707.854	691.794	660.717	427.648	709.17	787.864	632.076	727.49	786.838	788.359	816.29	708.384	701.312	541.015	651.447	776.018	928.58	534.771	750.364	513.22	903.585	413.634	456.837	644.001	596.768	442.49	647.119	408.29	302.785	620.772	492.615	507.902	792.949	635.987	365.967	456.712	362.268	367.858	313.236	360.429	337.025	382.457	473.563
1-Arachidonoylglycerophosphoinositol	C29H49O12P	0.0097903	0.0313251	1.55878	1551.03	1506.75	1004.68	1281.45	1554.4	1703.35	1477.79	2057.29	1135.48	2591.48	1826.8	3501.23	1838.81	2156.43	2364.13	2148.65	3317.01	1724.09	1465.29	1848.68	1144.27	1766.03	981.258	1309.9	945.628	590.182	1052.41	764.036	895.427	684.076	330.275	543.195	512.016	518.43	422.351	747.307	450.976	773.736	330.503	216.032	678.525	291.601	78.0468	129.059	383.984
2-Oleoylglycerophosphocholine	C26H53NO7P+	0.256234	0.519215	1.06694	21019.3	17777.2	28544.9	14251.2	15599.4	19267.8	32068.8	26281.7	24119.2	32945.6	29802.3	34582.9	30593.3	26217.3	35101.5	27506.2	36479.8	18759.4	30198.8	34506.4	15972.5	25045.7	20710.6	27399.9	27144.7	27020.5	27745.9	32445.3	24515.8	19581.6	15766.6	21473.1	23873.8	22069.4	25344.7	15457.7	18484.2	27228.2	17642.4	11449.7	21147.9	15626	13557.7	15372.4	11618.5
Hexaethylene glycol	C12H26O7	2.97341e-06	1.71643e-05	4.95814	714.723	676.18	725.382	787.149	917.658	775.941	1082.77	1319.54	824.466	1891.25	1244.39	1099.06	1249.79	1144.67	1110.12	1093.35	1059.02	970.134	955.978	1063.69	818.262	920.283	1046.49	133.863	132.982	107.849	134.179	134.666	113.589	112.614	426.321	126.014	155.102	73.6041	334.019	80.5291	99.3461	90.5096	62.5002	120.314	107.718	100.163	109.337	146.513	104.129
Heptaethylene glycol	C14H30O8	3.37336e-05	0.000169507	6.10323	880.698	866.674	808.492	1022.37	948.699	858.07	1086.08	1124.68	827.778	2162.43	1084.45	1070.87	1149.17	878.524	874.234	733.136	988.034	780.986	816.023	774.303	699.519	750.256	881.815	245.808	222.097	204.088	203.888	188.528	232.94	148.699	447.126	196.489	246.28	173.66	388.564	182.756	181.222	179.899	141.856	242.321	161.331	195.456	200.384	251.214	207.252
O-propanoyl-carnitine	C10H19NO4	0.00144489	0.00577359	1.32278	737.716	203.509	377.734	398.3	329.871	205.404	256.116	216.594	365.415	226.055	223.448	156.725	129.696	148.76	148.773	161.363	130.405	574.781	290.268	136.129	165.11	208.429	269.348	239.758	145.448	146.019	211.855	275.562	147.451	233.613	198.303	87.4647	188.774	351.265	134.146	189.096	152.142	242.45	141.354	216.32	138.343	162.111	257.495	176.365	414.969
[truncated: 49 more columns]
