# Supplementary material for: Taurocholic Acid Is Associated With Disturbed Functional Connectivity in the Hippocampus of Patients With Depression
Source: Adv Sci (Weinh). 2025 Dec 23;13(13):e08693. doi: 10.1002/advs.202508693 (PMC12955919; doi:10.1002/advs.202508693)
Supplement: Supplementary file 3 — Supporting File 3: advs73486‐sup‐0003‐TableS2.xlsx. [file ADVS-13-e08693-s003.xlsx]

## Sheet: tableS11 Mouse Non-target
Mouse serum-Non-target					Normalised abundance
Accepted Description	Formula	Anova (p)	q Value	Max Fold Change	HC Microbiota1	HC Microbiota2	HC Microbiota3	HC Microbiota4	HC Microbiota5	HC Microbiota6	HC Microbiota7	HC Microbiota8	HC Microbiota9	HC Microbiota10	HC Microbiota11	HC Microbiota12	HC Microbiota13	HC Microbiota14	HC Microbiota15	HC Microbiota16	HC Microbiota17	HC Microbiota18	HC Microbiota19	HC Microbiota20	HC Microbiota21	HC Microbiota22	HC Microbiota23	HC Microbiota24	MDD Microbiota1	MDD Microbiota2	MDD Microbiota3	MDD Microbiota4	MDD Microbiota5	MDD Microbiota6	MDD Microbiota7	MDD Microbiota8	MDD Microbiota9	MDD Microbiota10	MDD Microbiota11	MDD Microbiota12	MDD Microbiota13	MDD Microbiota14	MDD Microbiota15	MDD Microbiota16	MDD Microbiota17	MDD Microbiota18	MDD Microbiota19	MDD Microbiota20	MDD Microbiota21
S-methylcaptopril	C11H18O3S	0.0391932	0.105941	Infinity	0	0	0	0	0	0	0	0	0	0	0	0	0	0	0	0	222.814	93.6556	33.7205	143.431	0	0	0	0	0	0	0	0	0	0	0	0	0	0	0	0	0	0	0	0	0	0	0	0	0
S-methylcaptopril	C11H18O3S	0.0453762	0.115469	1261.78	0.0309193	0	0	0	0	0	1.90572e-05	0	0	0	0	0	0	0.00376193	0	0	741.361	361.188	306.212	644.283	0	0	0	0.235501	0	0	0	0	0	0	0	0	0	0	0	0	0	0	0	1.62732	0	0	0	0	0
Taurocholic acid	C26H45NO7S	0.0177674	0.065265	5.37999	280.489	150.605	353.42	241.159	136.673	179.58	130.58	228.476	149.595	109.899	372.265	239.289	241.831	64.0858	320.291	296.027	147.319	245.034	77.3432	114.658	210.781	254.256	272.968	409.562	83.2309	234.917	9165.03	55.032	189.749	146.558	150.725	439.603	171.87	11811.5	379.704	526.297	239.292	651.576	367.157	397.418	306.022	647.047	316.069	518.521	212.298
PC(19:0/0:0)	C27H56NO7P	0.0469885	0.118062	4.60788	124.326	122.435	127.953	146.138	116.819	114.796	128.286	140.382	139.313	125.259	125.297	134.851	63.5684	30.5043	58.0435	110.874	106.707	31.5181	20.12	95.6115	92.1184	88.8684	117.076	128.139	118.444	110.313	112.195	8592.67	154.001	80.0452	101.204	104.816	95.4618	144.853	140.42	168.529	131.516	160.749	118.615	186.654	113.379	60.464	139.072	134.735	157.98
Rimexolone	C24H34O3	0.000741222	0.00697876	1.79463	52.3503	23.6396	34.6549	42.832	65.277	96.9002	91.8911	75.0952	47.6086	74.9665	54.239	59.5088	83.1633	164.613	114.473	94.8157	26.5633	129.878	96.9647	62.7508	73.2486	64.9627	60.348	77.4349	60.8027	70.2456	632.713	310.886	76.4764	86.3577	103.046	93.0942	122.397	225.38	81.9316	103.357	111.035	115.636	93.7286	102.131	102.061	103.473	113.974	92.2371	89.6995
Docosahexaenoic Acid methyl ester	C23H34O2	0.00882375	0.0407089	2.80998	87.6959	194.399	69.0982	61.5818	137.553	137.14	76.0993	89.8374	103.952	126.754	160.805	141.66	56.0048	46.7711	105.931	167.762	212.867	55.1766	100.528	100.914	208.875	157.927	170.23	260.436	245.784	135.828	447.685	0	213.395	191.629	359.691	115.474	490.948	415.029	468.038	396.679	304.326	336.232	552.065	399.513	253.252	358.798	560.107	402.86	341.329
Cytochalasin B	C29H37NO5	2.37919e-06	8.23427e-05	20.1426	54.6841	51.136	74.1223	69.3009	29.8894	74.8166	56.1714	79.5138	37.2749	50.2672	70.5074	39.5332	78.6113	81.7566	51.4651	121.185	42.122	113.711	50.5695	48.8218	56.3002	60.4187	104.944	209.44	46.9651	253.387	14270.3	131.374	171.34	110.168	190.356	213.021	87.185	15025.4	127.601	283.294	136.269	321.923	196.746	255.053	410.587	392.698	252.839	296.171	217.057
2,3,4,5,2',3',4',6'-Octamethoxychalcone	C23H28O9	0.00391817	0.0230605	2.26002	54.642	25.1359	15.8209	8.98022	84.8717	34.5734	34.456	47.7023	16.9558	4.25386	44.3917	88.6182	4.04014	11.0652	68.965	250.865	245.861	141.332	15.1977	97.5998	140.811	243.986	315.531	254.82	92.1136	136.719	296.639	0	215.581	138.823	287.299	183.68	154.938	516.798	255.288	210.339	191.751	185.699	85.4385	219.435	180.356	228.799	371.094	218.295	213.912
2',4',5,7-Tetramethoxy-8-methylflavanone	C20H22O6	0.0335344	0.098324	39.3518	0	0	0	0	12.0354	0	0	4.28226	0	0	11.8769	0	0	0	0	0	136.141	150.937	80.2011	134.069	0	0	0	0	0	0	0	0	0	6.35825	0	0	5.87938	0	0	0	0	0	0	1.21902	0	0	0	0	0
Arachidonic Acid methyl ester	C21H34O2	1.18062e-05	0.000306455	1.84159	188.307	251.73	80.6454	74.25	196.083	104.826	111.036	166.653	47.3003	78.8704	178.746	134.204	65.9934	167.103	99.1542	217.777	222.636	95.1072	333.316	248.102	229.846	151.661	220.279	212.579	234.926	187.388	329.006	1010.47	211.91	224.598	238.786	259.512	244.529	368.345	372.205	230.366	204.3	178.762	396.879	340.52	159.743	188.442	353.219	257.484	327.754
Amphibine B	C39H47N5O5	0.00010145	0.00151339	2.81976	498.501	756.204	348.966	359.977	947.846	467.259	424.852	634.792	853.596	320.69	1044.43	387.541	408.333	565.067	880.692	561.254	1136.05	913.906	1407.62	1569.9	567.332	279.404	907.513	450.096	583.342	631.879	99.9307	0	498.666	928.363	273.233	339.859	217.295	109.431	340.466	411.571	66.4215	71.1284	12.6446	313.525	76.3283	89.9354	232.991	138.433	297.715
S-[2-(N7-Guanyl)ethyl]-N-acetyl-L-cysteine	C12H16N6O4S	0.0377513	0.104933	Infinity	0	0	0	0	0	0	0	0	0	0	0	0	0	0	0	0	197.798	87.5966	93.0766	173.328	0	0	0	0	0	0	0	0	0	0	0	0	0	0	0	0	0	0	0	0	0	0	0	0	0
PS(20:0/20:4(5Z,8Z,11Z,14Z))	C46H82NO10P	0.000205184	0.00265324	1.88983	410.686	1196.49	688.153	759.724	915.106	461.296	498.53	614.007	569.698	347.845	372.995	451.31	1114.47	1226.13	729.067	469.026	1005.59	2646.18	1359.33	346.504	510.13	267.704	379.461	348.201	331.894	182.231	423.359	1532.36	310.145	341.463	269.021	360.979	289.717	401.967	270.138	184.941	255.573	226.101	265.026	223.127	482.9	544.285	271.375	376.048	228.245
PS(P-16:0/13:0)	C35H68NO9P	0.00343099	0.0208468	1.80875	280.573	399.882	638.172	418.154	573.804	547.952	500.073	433.826	740.764	246.03	455.404	399.555	1321.62	560.37	514.952	552.936	767.537	648.151	279.035	467.635	366.091	402.952	292.344	349.855	523.935	142.293	182.906	0	276.271	580.533	130.069	185.82	217.249	107.932	307.044	151.235	399.449	734.935	554.458	157.522	575.304	126.687	107.115	359.502	153.322
PS(O-20:0/0:0)	C26H54NO8P	0.000460575	0.00477247	2.67313	411.231	114.29	141.836	120.299	586.71	233.157	178.535	232.904	994.102	440.957	113.676	225.746	83.2753	61.856	151.443	161.467	1198.24	84.188	67.8456	81.2357	405.816	2153.11	133.521	106.998	1303.5	158.314	2372.55	138.035	160.259	156.201	452.767	630.32	468.412	1788.53	814.107	176.432	1438.89	345.994	665.099	265.83	443.867	2245.15	244.2	430.161	2561.12
Umbelliprenin	C24H30O3	0.01662	0.062218	1.70483	120.305	566.975	177.932	151.882	72.19	175.936	79.5084	119.631	208.266	143.24	187.202	196.3	48.5991	114.712	164.443	147.271	434.278	172.935	314.217	251.349	270.245	137.484	139.533	403.973	160.856	139.569	55.4804	0	129.804	241.867	161.237	122.779	275.674	45.5323	179.337	146.057	82.5774	99.5346	118.845	97.9787	102.542	84.6101	64.2897	49.1653	198.342
Hemigossypolone	C15H14O5	0.00630597	0.0324318	1.96303	72.1146	21.6351	24.0886	31.0028	22.9094	15.1584	34.9584	32.2297	45.9677	66.0106	40.5708	32.4642	34.7164	16.2882	48.5146	46.2634	0	0	0	0	43.834	17.7488	41.2734	46.0994	30.5942	51.0592	17.4664	0	9.60357	0	0	0	0	0	0	0	0	0	2.19098	0	14.8301	18.5149	9.50143	5.47586	49.5105
Sodium taurocholate	C26H44NNaO7S	0.000299267	0.00349822	4.86237	14.0819	13.8623	25.0702	16.9003	6.00354	27.5557	17.2283	29.0902	11.1728	10.9814	19.1844	6.79706	26.767	27.8582	12.9958	48.7604	10.4893	43.2998	16.1835	13.2359	20.5697	16.8277	38.1785	63.6492	5.4329	117.848	521.933	0	64.8623	41.3779	67.5343	78.2855	20.0759	500.829	32.867	99.5765	39.8803	94.3715	57.2356	88.3206	134.274	96.7781	88.6149	113.391	64.9055
Asp Gly Val Arg	C17H31N7O7	3.87816e-05	0.000773479	3.78761	5.10972	8.30793	16.6183	6.16485	5.66641	6.67613	8.53746	12.5254	17.9142	23.7999	24.8821	40.4954	106.825	128.653	150.088	53.776	211.536	235.965	377.622	221.66	131.59	165.397	150.606	150.687	234.246	284.009	220.473	0	324.711	399.694	369.219	221.684	287.566	284.533	275.683	336.094	411.812	326.575	368.474	504.058	471.891	510.578	463.576	501.746	382.976
Ile Arg Arg Arg	C24H49N13O5	4.72523e-07	2.28505e-05	1.91624	672.368	475.456	479.869	692.24	541.88	740.482	672.582	758.443	593.659	767.087	653.353	643.929	931.354	754.469	672.108	777.167	694.67	777.334	799.767	732.284	978.126	797.088	873.27	975.486	1049.49	1347.82	1838.86	284.971	1471.25	634.005	973.313	896.249	1228.18	2041.21	1075.66	1017.9	1186.29	1569.21	1531.95	1232.23	1547.93	3028.55	1231.99	1507.47	1403.07
Lys Arg Met Asn	C21H41N9O6S	0.0230103	0.0772151	1.65026	405.386	499.109	493.104	463.051	609.979	771.822	780.467	579.591	746.013	874.86	446.32	886.814	861.102	1323.49	814.729	1043.08	727.472	1566.68	854.218	1200.23	723.37	816.613	379.983	941.581	617.563	471.011	376.638	0	520.579	817.285	578.66	573.661	329.707	489.1	518.683	429.82	426.764	644.495	402.921	443.785	452.502	426.949	399.092	682.477	541.814
Pro Glu Arg Gln	C21H36N8O8	0.0277462	0.0874543	2.13546	196.917	85.3446	72.8639	91.9703	65.8469	110.701	67.6368	81.9189	78.2574	92.7467	30.4841	55.8905	31.811	14.4072	41.7906	45.9599	10.8205	0	0	0	215.282	265.078	42.5732	86.0646	81.8797	47.1864	134.74	0	98.6109	52.6761	113.859	21.3924	215.035	143.464	183.296	102.54	193.045	88.4003	158.87	159.41	75.9496	531.71	83.6137	40.4329	304.245
Arg Met Lys Pro	C22H42N8O5S	0.00238774	0.0163672	6.30046	501.955	224.702	274.135	318.929	252.308	507.733	374.703	404.622	194.023	310.198	295.92	334.181	446.123	285.487	485.803	783.45	111.608	197.699	67.4267	125.898	566.672	567.032	474.106	731.838	424.839	873.837	26328.9	4.8863	525.982	691.451	842.452	1074.15	740.458	11075.8	871.948	892.869	769.058	1243.19	937.732	631.721	832.601	1323.64	862.683	1226.55	821.248
Arg Val Val Gly	C18H35N7O5	0.00723043	0.035255	1.85626	12.2898	46.5113	44.4455	29.926	31.5678	17.4831	18.7832	23.9641	21.5407	13.7683	23.261	22.3689	35.3198	27.0367	40.6411	15.3748	12.3216	7.68064	33.4711	14.3891	0	48.2401	24.348	19.2341	2.5708	25.6126	10.334	0	6.92885	22.0103	6.94904	18.4172	38.895	19.2239	31.2432	3.75995	20.3895	12.9691	13.5355	0	6.01105	0	6.98067	5.50465	26.7328
Thr Ala Arg Glu	C18H33N7O8	0.00490897	0.0272477	175.639	0	0	0.89791	0	0	1.13273	0	0	0	0	1.27566	0	0	0	0	0	0	0	0	0	0	0	0	0	4.02139	31.4766	336.458	0	3.7137	5.79964	33.9476	33.2217	0	128.667	0	0	0	0	0	0	0	3.41145	0	0	0
Thr Arg Gln Arg	C21H41N11O7	0.00858586	0.0399825	1.7684	212.648	446.044	321.654	259.363	503.4	389.808	256.291	262.246	256.167	157.255	196.932	183.425	857.548	219.803	681.969	289.072	339.041	620.069	304.931	379.669	274.556	149.001	228.775	262.977	170.963	520.155	168.097	0	191.172	308.074	134.668	160.457	263.011	234.353	179.367	166.014	170.703	118.718	175.309	198.883	197.659	82.9689	175.129	325.806	73.5665
Thr Arg Arg Arg	C22H45N13O6	0.000194201	0.00255807	1.59537	130.229	166.349	212.305	211.823	131.002	147.988	139.35	137.732	197.829	147.378	152.676	257.882	135.493	159.926	92.9059	213.976	149.885	71.2396	98.941	100.303	140.462	170.477	165.696	163.244	138.093	117.61	225.425	104.144	166.398	118.167	173.983	108.41	263.683	312.384	262.968	171.775	220.488	214.375	273.833	312.387	336.604	281	346.971	404.044	407.037
Taurocholic acid	C26H45NO7S	6.04992e-06	0.000180994	16.5199	112.837	133.293	197.829	117.117	60.3221	128.339	100.168	135.895	73.7449	85.0713	91.6779	83.5587	129.936	126.872	80.5997	175.583	60.2892	138.355	75.3345	59.5855	116.392	98.6001	183.923	286.432	74.1082	347.575	19395	1063.4	199.07	140.747	251.834	293.776	132.391	19572	211.621	395.363	197.121	479.863	304.876	336.239	568.985	579.852	370.966	405.123	349.112
Serotonin	C10H12N2O	0.00291358	0.018499	2.45351	25.0623	11.0804	17.6731	21.0264	18.0859	24.0333	36.043	29.8288	18.8436	37.5012	35.9382	35.4197	9.97171	35.0166	36.8264	28.1773	32.8077	34.2883	22.7517	46.6046	21.4196	43.2129	30.8658	44.5546	46.2165	51.8833	69.2628	0	61.641	43.7845	72.33	65.6559	45.9925	73.4063	38.5858	94.1667	67.681	95.9687	58.3045	92.7019	49.2265	194.854	105.965	47.143	80.2227
Sphinganine	C18H39NO2	0.033945	0.0992407	1.52714	10713.4	10729.8	11783.3	11373.3	11482.5	11537.4	12964.1	10440.3	13872.8	13366.5	7978.64	8811.46	12382	32615.5	14005.5	9895.32	12247.9	31213.3	53785.3	11296.8	8441.19	9451.63	8722.98	9847.77	7761.1	10443.7	10792.8	119.947	9423.64	10729.1	13022.5	6701.12	7674.57	10141.6	6357.31	9581.06	7109.27	7580.57	7613.58	8473.12	12507.4	11660.8	9724.47	12147.9	12553.4
3-Oxocholic acid	C24H38O5	0.000264328	0.0032288	12.8641	25.6833	20.5778	28.6879	17.805	0	12.069	17.1612	17.4225	12.9926	0.00113711	0	27.439	0	3.49102	3.12071	2.69158	0.0194561	0.960369	0	8.4856	4.04572	4.91088	6.12352	0	9.69619	9.79756	907.662	0	70.9599	302.86	150.686	251.366	4.81226	444.424	8.5172	20.874	91.1622	54.5406	84.9973	47.148	0	112.6	28.5836	7.31899	33.9105
Hexanoylcarnitine	C13H25NO4	0.0158529	0.0606321	4.15368	307.17	186.186	95.9957	289.451	171.785	501.625	593.799	821.008	276.536	857.266	421.355	938.458	209.041	668.069	181.651	510.407	510.793	445.487	770.712	1111.26	244.24	524.228	537.705	610.534	1786.74	706.715	2092.89	0	515.427	422.063	1935.59	4390.08	988.844	1572.42	741.252	2133.53	1188.51	1605.23	904.823	875.2	1478.51	1292.43	2088.68	1062.79	2345.3
Hippuric acid	C9H9NO3	0.038299	0.105373	6.11392	13.854	19.3895	22.6984	28.8673	13.0009	10.4589	22.3081	9.66842	0	0	0	0	0	0	0	0	0	0	0	0	0	0	0	0	0	0	0	0	0	41.6092	0	0	2.1739	34.7824	27.558	31.7965	0	0	0	0	57.7612	219.924	49.5054	69.3016	57.8293
Indoleacrylic acid	C11H9NO2	0.00234828	0.0162295	2.59347	29.7488	21.2695	17.4239	22.6561	20.5685	28.148	41.5591	42.6041	20.1742	45.6716	33.573	46.1445	15.6555	31.0993	46.037	35.8867	21.8647	21.4434	26.6295	41.4747	29.4345	43.8619	35.7817	48.2442	51.918	64.0346	91.452	0	72.3246	51.6663	80.2051	63.3284	59.0459	84.5592	41.6577	113.454	72.5738	92.759	68.1617	116.107	66.5973	232.608	135.839	44.9338	82.6848
N-Lignoceroylsphingosine	C42H83NO3	2.22045e-16	2.61285e-13	15.4281	160.611	340.986	147.188	112.668	231.451	80.6251	389.058	763.404	229.718	80.423	476.145	337.367	275.697	2236	1740.79	251.377	1747	1871.42	1943.53	1719.77	2176.48	644.504	1012.85	676.716	10974.8	23186.1	26069.6	15839.8	3797	19221.2	19542	11216.7	9534.87	19154.4	9836.29	10197.8	16390.5	17213.2	10356.3	14379.4	13294.5	5225.85	5870.21	7872.54	3506.27
N-Lignoceroylsphingosine	C42H83NO3	1.90429e-11	4.20154e-09	22.8845	2.56526	5.57488	1.09095	0.456955	15.1671	1.29981	5.94329	2.45192	1.41438	0.808812	15.1694	3.45075	4.88319	887.494	553.76	25.5981	1305.82	1541.58	1914.41	723.938	1844.16	606.789	884.042	302.482	10571.8	21750.6	25390.4	12933.8	3626.66	17949.4	18147.1	9567.79	7696.66	14479.3	7346.01	8354.81	12649	11710.9	7020.04	12406.9	8644.54	1392.56	3583.93	6288.68	2533.15
N-Acetyl-L-tyrosine	C11H13NO4	4.52775e-05	0.000863985	1.65933	41.7796	25.7371	34.2313	45.3889	39.4987	40.443	65.5545	66.1156	36.9656	96.3898	55.3905	56.3183	64.7136	234.621	110.734	67.4778	59.4584	184.443	213.269	141.466	45.0961	77.1824	76.0293	102.115	120.254	129.055	131.201	256.14	116.802	111.561	161.143	125.278	81.9626	88.4379	64.7023	143.327	124.261	138.976	69.599	140.828	192.41	246.955	196.928	106.389	110.485
Tetradecanedioic acid	C14H26O4	0.0398109	0.106867	1.75186	36.5453	37.8502	15.1623	20.0958	27.5659	8.5322	16.5053	27.9202	43.3349	38.2185	0	0	0	3.67959	8.77452	31.4627	6.14097	35.5721	5.61893	11.9325	52.1124	50.9331	35.1228	16.242	52.7529	35.1453	61.261	0	30.7718	28.7725	56.1375	99.1506	28.5508	24.8871	49.7934	5.54552	42.8834	22.6779	33.7435	17.8592	11.5819	12.9671	29.3248	17.4962	48.5687
Tauroursodeoxycholic acid	C26H45NO6S	0.0209873	0.072565	18.4583	12.2161	2.86062	12.3209	7.0098	7.91022	0	2.10057	2.30193	3.25002	0	8.6906	6.56607	17.3742	0	6.68561	14.9257	14.208	6.47284	0	8.3933	8.46065	0	11.9566	13.8587	0	18.6895	1590.35	0	8.42994	16.0017	15.0524	16.6142	0	1122.29	11.237	18.9638	0	43.6289	16.1741	17.7937	9.68989	75.4767	14.1758	35.1206	22.6136
Taurodeoxycholic acid	C26H45NO6S	0.0184145	0.066333	4.85432	200.501	53.0657	161.448	126.438	51.1196	29.1749	59.5584	40.3149	36.718	29.8301	105.346	51.3661	97.1759	88.0782	200.429	199.883	0	0	0	0	27.0369	16.8686	54.2558	74.3252	18.5193	89.3449	1517.7	0	91.6896	184.261	107.196	187.276	81.4139	3832.88	107.544	86.2315	106.922	403.715	82.0886	87.3789	110.113	342.947	272.709	224.087	29.3059
Indoleacetaldehyde	C10H9NO	0.0350283	0.101607	2.83764	392.025	56.7201	188.925	73.6664	273.097	81.595	66.7012	156.057	9464.22	10074.8	261.188	77.4839	21.6779	3107.05	26.0566	69.3226	7038.25	41.1707	13.7802	91.1269	149.53	80.2851	115.684	91.6607	11061	87.7768	272.913	2.78638	101.334	63.7396	137.812	123.383	9397.28	1224.29	123.267	9127.44	263.625	10593.1	11460.4	138.638	11395.7	821.926	400.975	10806.7	125.856
N-Acetylserotonin	C12H14N2O2	0.00319246	0.0198934	2.60812	35.9889	20.9951	18.8058	27.7808	21.6338	34.2864	56.4021	39.1083	22.4031	57.5653	32.7042	50.3735	14.1378	35.753	42.211	39.9347	27.4416	36.0888	31.6516	41.64	39.1136	49.0852	42.6275	55.7566	47.4723	72.6105	100.392	0	74.3521	55.1238	83.7643	95.0339	65.2346	92.754	50.0694	123.123	78.2173	124.301	71.4956	121.045	68.787	264.682	148.136	59.2023	99.2499
Tetracosahexaenoic acid	C24H36O2	0.0115779	0.0493029	3.95781	135.163	131.862	136.496	76.9019	31.0022	35.2129	54.013	59.2029	46.4665	41.5543	54.9023	25.3268	85.9028	37.4694	69.3433	79.2064	0	0	0	0	9.60861	29.0417	36.5923	32.9105	26.7217	26.794	725.239	0	108.768	185.819	155.34	231.123	13.681	1745.64	78.1187	160.452	146.048	116.946	51.4934	49.6407	40.7748	180.185	238.715	96.5559	152.53
Equol	C15H14O3	0.00106612	0.00913491	5.62221	14.766	5.25746	12.9341	4.26502	76.7658	141.537	126.901	93.8218	55.2771	75.1055	57.5907	35.0549	1.58804	109.159	0	1.02797	0	0	0	0	35.9943	99.75	62.202	106.239	0	0	0	32.0262	435.204	225.762	718.753	445.625	146.326	246.624	147.11	344.629	259.116	323.818	371.491	333.554	320.292	266.598	381.778	184.031	140.271
Sulfolithocholylglycine	C26H43NO7S	5.28828e-06	0.000163759	42.4631	155.765	31.2392	88.4242	48.2107	9.36769	26.1241	19.031	51.6404	23.3484	6.82665	31.6861	27.7938	107.443	16.8164	53.5059	177.387	4.2381	1.34252	1.83364	2.02382	22.5406	72.2573	34.9758	113.021	103.342	503.146	32114.9	51.4187	342.337	563.446	470.072	843.386	38.1208	10738.1	88.9801	98.8476	84.6559	253.859	157.832	51.5029	152.571	455.806	135.974	293.402	61.9166
LysoPC(18:1(9Z))	C26H52NO7P	0.0306921	0.0927639	69.6149	7.53458	103.57	74.0033	16.5835	116.968	116.125	26.9209	138.194	195.214	33.4554	87.2642	163.655	2.3034	214.955	58.5567	12.2194	90.2538	201.479	0.10987	20.4404	112.757	21.2505	114.829	112.358	16.4007	191.755	203.824	139144	12.9049	114.672	20.9769	138.178	104.26	38.5658	99.7449	170.223	188.552	143.112	47.1544	122.702	141.843	287.128	165.428	27.7455	148.073
Daidzein	C15H10O4	0.0137418	0.0552518	1.71157	2239.17	1177.89	1614.38	1389.88	1438.13	829.15	898.214	678.891	1877.72	1741.83	749.241	779.311	769.451	863.562	2087.75	750.143	2536.56	2396.17	1839.85	2116.54	2137.28	734.653	1135.89	1099.1	1507.13	1279.67	1014.4	0	434.392	309.262	323.33	531.882	566.9	441.309	818.494	609.727	339.966	579.512	976.09	885.815	558.444	2267.2	1685.02	715.908	765.933
Cinnamaldehyde	C9H8O	0.00721345	0.035248	3.06715	18.6162	0	1.83894	0	15.4257	0	6.85894	4.53996	89.1607	117.794	5.53013	1.62794	0	79.2857	0	8.97475	126.126	0	0	13.3366	8.95403	8.01038	17.1699	15.9383	109.782	10.2223	32.1231	0	5.84713	6.43625	30.6259	10.5299	141.046	159.804	2.51166	182.365	34.2621	129.263	206.325	1.85046	102.395	72.3295	66.6687	158.087	0
Retinyl ester	C20H30O2	0.0034023	0.0207798	2.46995	27.9865	51.9485	50.3481	72.9842	20.3046	15.0868	6.32597	13.8283	13.2605	0	36.0274	35.4251	0	0	0	42.8635	18.9135	0	0	4.25967	26.9833	50.4763	29.2393	53.2925	31.9126	12.1769	38.9489	0	43.8689	9.7348	54.2237	18.2713	69.2759	123.511	77.8263	43.436	9.74355	54.4784	60.2613	93.6188	67.0167	23.5639	65.71	52.7141	172.473
Phytosphingosine	C18H39NO3	0.0112818	0.0482748	6.79222	25.363	16.8435	19.8042	16.9344	29.6174	36.4175	50.1521	37.0517	48.9002	30.9139	30.1398	38.6788	62.3463	150.194	68.4901	46.6408	30.6013	154.352	120.151	66.5929	34.897	35.181	38.803	62.6338	45.4468	55.4035	41.8712	6884.23	69.5954	47.5968	64.1669	41.8032	63.2543	93.5254	52.6739	70.617	97.5481	85.3744	61.9916	103.072	88.3413	28.1992	86.6181	99.353	72.848
PC(18:4(6Z,9Z,12Z,15Z)/22:5(4Z,7Z,10Z,13Z,16Z))	C48H78NO8P	0.0482703	0.120341	2.94614	60.5381	72.2942	3069.75	14656.4	1398.92	7611.41	15908.5	2091.11	10235.3	20502.5	2354.89	15553	25931	4248.46	2645.2	654.202	724.954	11388.5	1406.01	320.792	580.031	3631.06	636.249	2781.7	300.443	264.539	5698.87	72625.5	385.818	159.385	9796.54	923.224	8451.62	37730.8	1383	4408.19	28231.2	30491.6	22437.3	3482.23	33970.5	42287.7	26716.4	22848.6	2364.77
PC(22:6(4Z,7Z,10Z,13Z,16Z,19Z)/16:0)	C46H80NO8P	0.0440728	0.113727	4.4729	3241.19	960.46	34513.5	674475	7287.76	199289	776401	6788.28	289491	884810	6826.38	555718	1.33179e+06	20090.6	24389.8	12199.9	8426.68	186061	41970.2	5685.88	7450.27	122139	11201.7	12216.3	8988.39	2080.99	34638.5	7.4107e+06	9516.66	2227.84	340331	13138.7	195613	1.70709e+06	9805.56	29869.4	1.12448e+06	1.1905e+06	1.22332e+06	9723.94	1.75528e+06	1.91649e+06	1.26774e+06	1.29608e+06	10890.8
SM(d18:1/16:0)	C39H80N2O6P+	0.00200956	0.0144777	1.67611	88.9547	306.935	127.148	98.5254	134.466	12.0267	36.7413	34.3189	36.4141	11.7589	17.3838	13.3313	29.1782	110.668	175.662	123.249	290.706	198.275	103.099	260.12	349.21	274.385	172.989	47.2194	223.861	368.937	27.4772	0	299.99	198.79	104.245	68.9749	75.9799	0	40.2757	65.1907	0	13.0568	135.326	0	0	0	31.6506	139.73	0
LysoPE(18:0/0:0)	C23H48NO7P	0.0102911	0.0455254	1.76314	15351.8	13414	14878	16183.7	21244.1	14796.5	19171.7	18131	16548.5	17069	21218.7	14623	18343.3	14276.1	17308.9	17843.2	34747.7	13654.5	16869.5	23301.2	28511.9	22857.4	26474.7	21961.8	37093.1	23773	32469.9	809.733	31955.8	18868.8	25237.6	33548.2	32785.8	30933.6	31107.3	37953.8	44099.5	26657	46619.2	39423.7	36496	35702.3	31862.9	31667.6	48955.9
LysoPE(18:3(9Z,12Z,15Z)/0:0)	C23H42NO7P	0.00167827	0.0127961	1.66034	164.187	179.903	144.621	133.924	202.111	165.761	117.549	308.975	409.559	587.282	112.451	326.992	399.565	229.777	297.45	149.044	411.329	159.829	218.495	295.405	377.713	338.795	157.894	230.679	529.766	274.285	316.638	55.3989	353.858	387.275	812.958	422.258	506.851	501.682	633.658	181.499	465.252	490.655	328.071	362.65	491.335	267.838	240.084	279.229	806.065
3-Methylene-indolenine	C9H7N	1.73313e-06	6.57878e-05	9.00468	13.7987	0	5.19598	4.33364	6.34462	6.66777	11.1123	0	3.06375	0	1.68744	1.6722	9.48299	3.66115	10.397	10.4917	1.67891	0	0	0	22.2248	38.9713	33.7262	15.6714	26.4195	25.9263	14.1562	0	64.4379	107.128	69.2851	25.1257	7.78093	30.9955	17.5065	61.8771	87.6704	50.0121	119.504	30.3544	15.455	810.133	87.3057	39.2838	43.7882
Nonate	C9H16O4	0.0373217	0.104863	Infinity	0	0	0	0	0	0	0	0	0	0	0	0	0	0	0	0	356.407	314.138	426.425	403.762	0	0	0	0	0	0	0	0	0	0	0	0	0	0	0	0	0	0	0	0	0	0	0	0	0
CMP-N-glycoloylneuraminate	C20H31N4O17P	0.038528	0.105563	Infinity	0	0	0	0	0	0	0	0	0	0	0	0	0	0	0	0	81.8801	88.1908	25.3413	77.7155	0	0	0	0	0	0	0	0	0	0	0	0	0	0	0	0	0	0	0	0	0	0	0	0	0
Hydroxybutyrylcarnitine	C11H21NO5	6.00612e-05	0.00106013	8.26056	3.77575	6.49292	3.97524	0	0	2.2637	0	3.01225	8.13824	9.23245	0	7.05983	0	0	0	4.3253	29.5385	2.8208	0.720472	9.32896	16.0003	22.1382	6.79011	8.28754	53.9849	2.6495	10.6676	0	6.82529	13.9548	50.5199	47.4896	11.7765	25.1485	30.9887	8.43681	26.3137	57.7092	86.2506	2.49945	9.88689	541.184	2.47845	9.02101	76.2185
12-Hydroxy-12-octadecanoylcarnitine	C25H49NO5	0.0201121	0.0704358	1.50935	6567.66	12402.7	7114.04	10390.7	9448.92	12567.5	9131.88	13434.4	9084.03	13306.6	20094.4	22014.9	9158.31	9767.85	10642.2	16634.9	13512	10712.6	12725	21975.7	6217.38	7945.66	12328.4	8733.72	16202.6	13508.6	32073	1613.4	9950.32	9102.91	16024.6	41434.6	15559.8	20783.8	14629	22113.4	14693.6	21381.4	18592.6	12592.5	18225.7	19245	21792.8	17175.1	14367.3
2-Hexenoylcarnitine	C13H23NO4	0.00951221	0.0431062	2.33632	10.304	29.1011	10.8962	5.54477	4.10103	16.0203	0.0938915	13.6006	10.1676	26.7256	2.83155	16.8106	22.2671	0	11.2168	4.20652	52.4753	0	0	0	77.9586	18.3626	2.77129	8.13234	66.3067	10.6071	33.2243	0	21.3861	8.01336	44.4115	52.8087	37.2665	26.3509	77.7818	1.22623	42.6216	51.3152	34.7263	9.0339	1.92707	60.5477	12.9087	7.14348	32.2286
Beta-Cortolone	C21H34O5	0.00641454	0.0325819	3.10052	25.6064	36.632	54.0959	48.3647	30.539	46.7653	67.4752	82.1784	23.2326	76.2982	88.0254	221.765	34.505	18.6278	52.7149	39.4451	0	17.4893	20.3533	20.3156	73.6787	27.6071	99.4269	126.979	41.1064	119.86	83.3339	0	86.0958	100.882	113.72	78.2871	140.72	242.715	335.931	416.403	78.7069	210.029	323.043	446.673	174.82	8.01228	223.929	206.492	114.777
6-Hydroxyfluvastatin	C24H26FNO5	0.0245048	0.0798765	3.07156	29.8788	5.56664	29.2591	19.9645	33.0749	27.1573	24.6622	14.8165	26.7254	23.2361	7.9241	7.81206	0	0	0	16.0351	1.75363	0	0	0	37.16	29.6904	29.9955	35.7832	31.599	14.1896	52.693	0	18.4469	0	44.9625	11.3796	21.5133	71.1825	56.8507	9.82979	39.4142	18.9926	104.656	46.9508	10.2728	528.093	41.4232	23.2385	15.781
Mycophenolate mofetil	C23H31NO7	0.0374733	0.104863	Infinity	0	0	0	0	0	0	0	0	0	0	0	0	0	0	0	0	242.747	154.445	129.019	201.976	0	0	0	0	0	0	0	0	0	0	0	0	0	0	0	0	0	0	0	0	0	0	0	0	0
Rocuronium	C32H53N2O4+	0.00633278	0.0324318	1.80554	204.88	326.3	279.279	277.14	251.12	354.556	297.553	264.682	437.983	285.214	228.382	271.602	373.46	769.328	523.933	389.839	644.443	826.135	946.337	596.063	277.089	550.993	555.521	465.247	168.966	441.193	160.535	0	464.658	415.326	478.905	320.95	195.409	245.271	201.39	204.657	109.261	253.044	148.424	118.037	227.025	195.89	192.506	407.387	178.345
Misoprostol	C22H38O5	3.05186e-07	1.53909e-05	3.90314	30.2959	97.5905	92.1151	80.3315	75.9868	36.4596	47.6165	41.3611	59.4387	17.7129	21.2315	26.6766	152.342	20.9154	37.6048	60.1036	207.526	7.76575	31.8452	35.5971	95.7903	57.2568	23.9706	38.4573	8.30779	3.99977	41.1572	0	53.8557	41.7397	5.81404	5.10942	6.55028	6.57892	12.1768	6.71614	0	0	104.321	2.86299	12.6413	14.3619	2.78497	6.32699	4.60614
Asparaginyl-Asparagine	C8H14N4O5	2.65081e-05	0.000557013	2.1322	132.673	85.1807	102.718	106.375	98.9465	132.997	203.569	174.982	66.4097	222.367	158.319	205.179	77.5912	236.292	232.198	173.824	330.89	315.539	357.746	443.315	149.34	233.036	187.065	222.231	260.475	326.8	445.031	41.0147	365.738	256.989	390.388	328.496	304.294	401.186	199.086	533.062	321.226	488.569	340.832	511.879	320.923	1182.66	646.37	248.339	469.868
Nummularine A	C36H49N5O6	0.00413055	0.0241018	2.09293	288.836	1890.24	1026.8	1126.08	1524.84	876.645	757.988	522.078	934.766	500.98	630.948	468.35	1728.16	553.442	687.568	418.55	515.167	1641.87	768.87	509.849	992.671	511.453	418.534	544.906	335.587	904.226	589.403	0	371.801	420.642	330.997	247.705	575.296	408.928	300.101	388.11	385.917	208.163	288.961	417.021	390.385	173.609	338.246	845.397	247.007
Petasitenine	C19H27NO7	0.0377292	0.104933	Infinity	0	0	0	0	0	0	0	0	0	0	0	0	0	0	0	0	622.255	291.319	241.834	611.166	0	0	0	0	0	0	0	0	0	0	0	0	0	0	0	0	0	0	0	0	0	0	0	0	0
Spirolide E	C43H67NO8	5.47719e-06	0.000168134	3.77896	518.867	1741.94	1680.29	1372.81	1273.87	950.798	729.893	612.974	1295.52	380.124	658.911	599.941	2151.49	393.461	675.85	666.428	1025.66	1673.45	1178.85	578.348	590.423	458.873	430.027	520.407	248.551	169.003	321.89	0	427.677	430.268	118.768	228.319	224.158	352.665	149.319	166.942	145.573	166.23	419.048	200.354	188.694	365.859	190.534	304.447	174.391
Myricanone	C21H24O5	0.038294	0.105373	Infinity	0	0	0	0	0	0	0	0	0	0	0	0	0	0	0	0	497.225	593.585	142.381	185.678	0	0	0	0	0	0	0	0	0	0	0	0	0	0	0	0	0	0	0	0	0	0	0	0	0
Porson	C22H26O6	0.0378878	0.105077	Infinity	0	0	0	0	0	0	0	0	0	0	0	0	0	0	0	0	291.521	241.52	92.068	173.399	0	0	0	0	0	0	0	0	0	0	0	0	0	0	0	0	0	0	0	0	0	0	0	0	0
5-Nonyltetrahydro-2-oxo-3-furancarboxylic acid	C14H24O4	0.0289698	0.0895045	Infinity	0	0	0	0	0	0	0	0	0	0	1.24864	0	0	0	0	0	178.631	98.0374	74.9846	87.6291	0	0	0	0	0	0	0	0	0	0	0	0	0	0	0	0	0	0	0	0	0	0	0	0	0
Osmundalactone	C6H8O3	0.0418719	0.109981	1019.01	0	0	0	0	0	0	0	0	0	0	0	0	0	0	0	0	156.327	125.187	99.5288	146.343	0	0	0	0	0	0	0	0	0	0	0.517547	0	0	0	0	0	0	0	0	0	0	0	0	0	0
Pipericine	C22H41NO	0.000272779	0.00328654	2.24049	54.5224	107.294	32.3418	90.1899	59.2024	55.3601	80.3329	56.6454	20.7172	5.13313	11.5875	5.15638	20.352	78.0529	44.5413	19.9467	15.2075	114.015	10.9958	4.58906	37.3151	22.0442	20.1521	4.24829	34.4207	75.6435	0	33.4205	89.9921	44.5416	4.49979	40.6031	7.97292	0	49.191	5.72364	0	0	0	15.2105	0	0	0	0	18.3897
2,4,12-Octadecatrienoic acid isobutylamide	C22H39NO	0.0160972	0.0611128	1.58815	171.464	66.1823	63.487	84.3086	71.8376	100.875	153.219	119.224	100.619	101.216	109.744	77.6278	127.197	407.126	121.531	209.86	87.9385	440.675	150.347	110.352	126.084	84.1223	55.6638	76.1369	88.8336	131.842	61.6979	0	227.608	108.95	26.2284	164.931	44.0687	40.9337	138.295	44.1847	77.8026	117.514	27.7816	36.4904	20.8146	119.191	43.0821	38.2705	74.7141
2-Propionylpyrrole	C7H9NO	1.78779e-06	6.71404e-05	1.88082	12.5605	11.0687	19.7893	17.8219	21.1015	25.5717	28.4633	18.8136	18.9788	45.4051	24.1511	20.7788	19.5889	87.5261	31.4743	20.2414	26.277	76.1364	93.6206	41.1055	11.4509	31.0361	37.0558	48.3182	48.7905	39.0788	44.0046	106.13	68.9714	54.9323	93.807	71.0264	37.3271	32.1156	38.6572	57.4063	53.2928	54.9912	55.4145	72.7041	89.6314	79.9517	76.6223	40.7944	42.7544
2-Propionylpyrrole	C7H9NO	0.0213483	0.0733525	3.17129	8.98986	3.61629	12.0691	5.24971	7.09471	0	19.605	19.1196	17.2431	14.1448	66.5026	14.3258	0	0	0	5.05862	12.7099	0	0	1.5845	12.5013	29.5485	8.47307	9.09485	45.1671	17.2333	244.395	36.5226	10.2854	28.0161	65.786	46.7901	21.8475	111.692	44.978	22.2649	27.9921	5.80106	16.7577	5.91497	0	50.2242	19.5138	3.47305	0
Grevilline B	C18H12O7	0.000794089	0.00731924	5.81179	3.89727	0	0	3.48792	33.5788	69.4461	71.943	55.8395	23.0167	38.331	24.1436	15.3912	0	44.4699	0	0	0	0	0	0	17.5921	55.1723	25.9964	51.9535	0	0	0	0	208.352	111.4	334.799	244.672	64.4005	141.657	93.7583	153.834	113.092	166.781	217.243	139.393	124.257	175.098	169.928	74.4831	62.5131
Diferuloylputrescine	C24H28N2O6	0.0238873	0.0788832	1.75476	4.50088	120.489	78.3797	62.1963	130.04	123.252	73.9472	26.1151	115.492	5.96909	36.5041	159.713	276.141	10.8094	14.155	66.3034	80.5029	0	15.16	3.06643	42.2746	54.9075	11.5561	56.8027	2.83134	0	0	0	78.9308	32.4206	14.3299	44.2067	0	2.41875	109.089	60.3551	35.8887	126.749	136.092	18.6575	139.401	2.21231	0	25.5131	43.7829
KB 2	C25H26O8	0.0374474	0.104863	Infinity	0	0	0	0	0	0	0	0	0	0	0	0	0	0	0	0	135.874	163.987	91.9366	141.065	0	0	0	0	0	0	0	0	0	0	0	0	0	0	0	0	0	0	0	0	0	0	0	0	0
Heptyl 4-hydroxybenzoate	C14H20O3	0.0475512	0.118968	1.6849	41.6139	18.2361	29.7017	33.8277	25.2332	31.0419	31.968	37.1227	23.3397	38.1739	28.4559	46.5144	46.1223	10.0653	29.9403	17.4399	13.5127	11.0645	0	28.3063	50.25	20.6121	51.3233	49.3648	60.0637	54.4885	45.6465	0	48.9943	63.2998	54.1631	38.8041	64.3936	94.5625	40.8566	57.1469	45.9089	48.6412	51.0781	42.3292	42.6326	55.7977	52.15	79.8668	40.8632
Thalictroidine	C14H19NO2	0.0183145	0.066333	2.01816	20.961	18.1348	26.2553	36.7119	63.5679	12.4045	61.9023	19.4337	38.6275	16.2968	12.6855	0	14.854	0	16.7664	23.7793	10.7223	0	0	10.8472	55.2934	36.3029	36.6063	52.9703	31.8441	47.2956	40.6934	0	35.6682	14.7974	45.4991	3.96005	42.027	45.6876	37.3673	27.9652	55.0764	46.1778	58.9332	53.8833	45.5829	168.185	50.217	49.9672	56.5976
4-Methoxybenzyl phenylacetate	C16H16O3	5.91116e-05	0.00105391	5.57612	0	0	0	0	21.2439	40.6149	55.5154	35.5589	3.37091	0	1.7219	4.93256	0	0	0	0	0	0	0	0	16.0028	46.7154	23.2515	25.4621	0	0	0	0	105.219	46.3383	101.14	77.6293	40.4335	24.657	85.9389	100.233	112.232	110.051	197.459	98.7686	42.6825	16.0699	62.2851	56.6166	39.8634
Dehydrocurdione	C15H22O2	0.0184773	0.0663454	2.68791	39.7377	19.213	29.8323	17.3713	11.6659	17.4311	11.7585	27.4558	5.30166	22.2474	3.5568	7.54334	37.0969	4.50934	18.4218	14.1299	0	0	0	0	17.048	19.5481	22.9692	35.1935	25.0005	23.031	144.936	0	32.6766	18.886	29.3522	32.6611	0	268.954	20.8215	32.7716	39.2372	28.7369	51.938	34.8871	26.9777	32.7653	38.8536	38.3033	20.8921
N-[(4E,8E)-1,3-dihydroxyoctadeca-4,8-dien-2-yl]hexadecanamide	C34H65NO3	0.00544466	0.029078	1.68914	203.219	276.231	77.528	123.908	108.167	147.169	70.1928	84.9116	119.512	114.138	93.1063	91.0838	85.285	36.2259	89.7806	116.768	199.397	82.8109	59.9285	205.221	197.555	121.596	160.584	87.995	76.2615	110.946	12.8678	0	101.292	164.042	49.648	125.789	55.5503	9.01785	92.0524	48.1842	52.4558	113.427	82.9931	96.9012	92.4345	53.2389	84.4977	121.857	73.5973
Pyrrhoxanthinol	C37H46O5	0.00464764	0.0260842	2.06036	3808.22	4036.26	3954.16	3986.72	4033.08	3128.34	3149.18	3172.74	2772.94	3034.08	3112.53	3812.15	2405.14	3156.33	2289.87	2617.16	3673.65	3048.58	3437.93	2785.17	2273.36	1978.15	2255.63	1873.2	1478.11	1892.8	2176.68	0	1388.18	1757.87	1740.67	1646.32	2336.34	1689.2	2152.97	1393.75	1544.7	1362.64	1296.16	1498.62	1329.15	1864.69	1254.05	1173.59	1214.72
Melledonol	C23H30O8	0.0373461	0.104863	Infinity	0	0	0	0	0	0	0	0	0	0	0	0	0	0	0	0	256.202	248.151	178.329	232.037	0	0	0	0	0	0	0	0	0	0	0	0	0	0	0	0	0	0	0	0	0	0	0	0	0
(S)-Oleuropeic acid	C10H16O3	0.00385293	0.0228597	6.53678	12.1587	13.2563	12.8109	3.77125	9.80423	19.8556	11.0096	12.4777	11.8626	6.50393	15.1176	1.76446	13.219	28.7	11.4214	2.81486	696.775	390.308	362.938	312.374	13.0122	14.2176	8.48291	11.7745	7.45812	6.80525	9.6449	167.042	4.01208	6.96958	8.69326	2.23996	6.76463	6.23738	6.72789	5.3157	9.83768	8.70626	6.77381	6.60651	6.698	9.26926	2.68095	6.23872	1.98078
Jubanine C	C39H47N5O5	0.0249039	0.0808787	177.352	0	0	0	0	8.25233	0	0	0	0	0	0	0	0	0	317.571	408.046	8.00672	0	1490.2	0	1244.7	0	0	150.962	0	0	0	0	0	0	8.96085	0	0	0	0	11.4942	0	0	0	0	0	0	0	0	0
N-(1-Deoxy-1-fructosyl)methionine	C11H21NO7S	0.00133526	0.0107904	1.71641	42.2664	34.0361	63.1398	67.4517	43.6677	36.5894	53.8875	49.931	61.0121	75.0254	39.594	38.4233	65.8149	13.8756	56.0752	38.0584	37.7111	42.6281	28.6984	43.4174	39.0745	27.8135	37.4811	54.0351	47.6296	48.3331	60.1718	0	30.694	32.1024	24.8519	30.797	25.9526	20.4091	26.3957	27.2025	35.3859	20.4193	27.2352	17.787	35.6839	13.9566	12.7739	43.535	7.50177
Dihydrowyerone acid	C14H14O4	0.0417229	0.109835	461.166	0	1.43043	4.61486	0	0	0	0	0	0	0	0	0	0	0	0	0	1696.02	2222.17	1688.82	2428.95	0	0	0	0	0	0	0	0	0	0	0	0	0	0	0	0	0	0	0	0	0	17.4384	0	0	0
Ethoxyquin	C14H19NO	0.0112193	0.0481728	20.7664	5.64005	0	9.30154	0	0	0	2.95632	1.67326	0	0	0	0	0	0	0	0	0	0	0	0	3.56458	0	6.51031	0	7.68436	3.93587	201.046	0	0	0	0	1.41635	2.1596	274.166	0	6.27352	9.86049	0	0	23.7074	0	43.9045	0	0	0
Ethoxyquin	C14H19NO	8.41503e-05	0.00134323	4.26166	27.659	0	41.4967	7.15847	0	3.01265	37.5482	28.1647	49.6769	31.8515	13.3952	14.189	0	0	0	5.79912	0	0	0	0	50.324	30.9021	19.8851	3.87595	46.9696	40.1263	99.8188	0	44.6666	29.5062	64.6375	33.3052	25.1853	68.5777	37.3195	45.1515	68.7181	30.3643	32.4754	91.3863	1.85705	44.713	21.9312	16.7884	81.6927
1,6-Dihydroxy-3,7-dimethoxy-2-(3-methyl-2-butenyl)-8-(2-oxo-3-methyl-3-butenyl)-xanthone	C25H26O7	0.0449869	0.114883	70.3258	0	0	0	0	0	0	0	0	0	0	0.140893	13.6354	0	0	0	0	212.568	249.534	100.584	199.159	0	0	0	0	0	11.029	0	0	0	0	0	0	0	0	0	0	0	0	0	0	0	0	0	0	0
21beta-Hydroxyhederagenin	C30H48O5	0.0292315	0.0901242	3.72199	55.6452	35.6837	26.9361	39.2524	20.2084	36.0622	43.6997	28.6063	49.2877	25.1923	36.5279	30.1121	4.73086	0	0.374113	34.7028	461.889	430.109	244.22	270.249	3.42984	4.254	28.8699	18.3486	31.3547	9.38311	36.7852	0	61.7703	15.3157	21.3312	24.2774	20.9906	6.3683	54.1155	57.5891	0	41.7569	8.82215	68.4625	0	0	14.342	30.9096	5.53552
Erinapyrone B	C7H10O3	0.0335259	0.098324	2830.78	0	0	0	0	0	0	0	0	0	0	0	0	0	0	0	0	244.706	410.059	288.146	448.141	0	0	1.12989	0	0	0	0	0	0	0	0	0	0	0	0	0	0	0	0	0	0	0	0	0	0
N2-Fructopyranosylarginine	C12H24N4O7	0.00828838	0.0390125	4.887	3.3568	0	11.4452	10.5189	3.11088	4.54649	7.84158	4.03544	0	0	0	0	2.20547	0	0	0	0	0	0	0	38.4271	48.5705	28.4619	20.1726	18.142	2.34824	31.1648	0	30.5237	68.0041	108.592	20.8928	0	10.9124	0	35.7993	137.857	52.2551	20.4735	9.91027	0	140.564	91.5082	0	65.1012
(-)-Epicatechin 7-O-glucuronide	C21H22O12	0.00288034	0.0183872	22.9977	0	0	0	0	12.9266	0	10.2676	3.9386	0	0	0	0	0	0	0	0	0	0	0	0	0	0	0	0	0	0	0	0	0	18.428	31.3235	17.9205	0	55.3819	4.53021	6.60658	83.5171	150.979	81.5801	137.582	0	36.1421	0	0	0
Dihydronaringenin-O-sulphate	C15H14O8S	0.032375	0.0959608	1.79628	224.861	69.6699	99.7467	94.7047	78.8097	75.8548	104.39	90.9207	156.69	188.016	122.188	123.372	105.714	69.354	155.007	146.458	0	0	0	0	120.983	50.8852	151.635	137.557	116.932	188.238	45.0025	0	31.4577	0	0	0	0	7.06087	7.09835	25.7628	0	0	5.99861	0	77.1392	47.1034	50.9904	37.0662	166.95
24,25,26,27-Tetranor-23-oxo-hydroxyvitamin D3	C23H34O3	0.00872046	0.0403469	2.61039	53.3595	176.842	81.208	124.035	68.7355	56.8508	33.2243	17.439	20.5364	28.7598	75.036	106.154	10.5156	4.87575	15.2743	129.539	96.0062	8.00566	0	30.0494	127.638	123.961	112.642	179.8	106.985	19.8873	183.395	0	111.5	39.9408	210.562	47.9891	216.314	336.105	330.583	114.868	78.1832	183.367	267.578	306.365	138.799	163.911	246.379	234.877	315.603
noroxymorphone	C16H17NO4	0.00997468	0.0445162	2.29368	296.129	148.31	212.743	194.317	152.837	255.013	73.0338	89.9746	22.1071	37.9721	25.9536	31.3981	130.361	64.6359	157.861	158.981	0	0	0	0	129.868	130.529	154.805	201.414	367.823	206.559	78.7274	0	245.772	94.2664	140.539	89.7305	459.115	154.377	374.888	337.883	175.849	583.168	484.057	133.727	262.611	190.267	293.031	288.794	119.81
3-hydroxynonanoyl carnitine	C16H31NO5	0.0183699	0.066333	3.60706	48.7671	50.3126	16.2178	19.1047	7.67532	38.0432	27.7089	45.2315	41.1178	18.6655	5.10395	24.0648	5.82884	0	0	14.0378	24.3607	0	0	0	24.9781	38.05	4.22065	6.10717	65.1235	14.0893	79.8298	0	32.3913	47.3637	77.1525	88.9739	35.3304	74.0013	52.0362	11.393	28.3989	13.8851	49.0784	9.37009	9.25204	700.204	0	16.3847	62.9752
N-lactoyl-Phenylalanine	C12H15NO4	0.00631588	0.0324318	2.12295	19.566	10.8187	17.3433	16.234	14.1307	18.3554	41.433	24.6073	30.9402	56.7964	22.2252	50.5967	7.32211	42.592	27.3149	45.4994	13.6617	8.91558	31.3108	33.0673	24.2563	66.4133	52.7506	59.5852	76.1602	30.7552	60.5709	0	81.8886	37.9105	47.9025	99.22	57.7552	95.7361	57.9534	61.4587	74.7279	68.5313	61.9061	54.8337	81.0545	148.354	52.3094	69.9779	67.5421
1-(4Z,7Z,10Z,13Z,16Z,19Z-docosahexaenoyl)-glycero-3-phosphate	C25H39O7P	0.00169963	0.0128479	2.2947	1681.22	2091.84	2274.04	2023.45	1906.56	2140.3	1132.11	1374.37	2055.79	1289.07	958.42	1771.34	4028.77	4189.78	2306.76	2587.44	1146.72	1892.54	1958.8	2650.57	1830.7	2465.57	1121.2	2400.34	863.725	845	942.012	0	1004.36	1819.13	1183.99	1667.92	485.364	888.929	856.44	549.019	737.605	812.023	1441.19	1220.92	648.099	848.422	682.171	675.841	711.563
N-Stearoyl GABA	C22H43NO3	0.0122732	0.0512154	1.93897	73.3065	26.6211	40.115	32.5689	18.1136	36.5694	51.661	49.107	7.7363	35.8568	12.6618	27.5437	45.2742	146.591	37.6016	51.1212	20.1035	275.435	78.4473	21.9757	19.6512	36.8764	11.4526	19.3326	19.3807	34.0589	62.7943	0	64.8236	27.8523	12.2092	33.0314	16.2744	4.00656	34.0749	15.0981	13.8328	17.0947	11.7991	10.155	0	8.58156	32.1229	4.03838	30.9123
[truncated: 3 more columns]
