# Supplementary material for: Taurocholic Acid Is Associated With Disturbed Functional Connectivity in the Hippocampus of Patients With Depression
Source: Adv Sci (Weinh). 2025 Dec 23;13(13):e08693. doi: 10.1002/advs.202508693 (PMC12955919; doi:10.1002/advs.202508693)
Supplement: Supplementary file 4 — Supporting File 4: advs73486‐sup‐0004‐TableS3.xlsx. [file ADVS-13-e08693-s004.xlsx]

## Sheet: cohort2
Cohort 2 (Zhongda Hospital)
ID	the specific SSRI agents used	ID	the specific SSRI agents used
MDD1	Paroxetine	MDD21	Escitalopram
MDD2	Sertraline	MDD22	Citalopram
MDD3	Fluoxetine	MDD23	Paroxetine
MDD4	Fluoxetine	MDD24	Sertraline
MDD5	Paroxetine	MDD25	Paroxetine
MDD6	Citalopram	MDD26	Citalopram
MDD7	Sertraline	MDD27	Escitalopram
MDD8	Escitalopram	MDD28	Escitalopram
MDD9	Sertraline	MDD29	Sertraline
MDD10	Paroxetine	MDD30	Fluoxetine
MDD11	Escitalopram	MDD31	Fluoxetine
MDD12	Sertraline	MDD32	Citalopram
MDD13	Sertraline	MDD33	Sertraline
MDD14	Citalopram	MDD34	Paroxetine
MDD15	Paroxetine	MDD35	Sertraline
MDD16	Escitalopram	MDD36	Escitalopram
MDD17	Sertraline	MDD37	Paroxetine
MDD18	Sertraline	MDD38	Escitalopram
MDD19	Fluoxetine	MDD39	Escitalopram
MDD20	Fluoxetine	MDD40	Sertraline

## Sheet: cohort3
Cohort 3 (Huai'an No. 3 hospital)
ID	the specific SSRI agents used	ID	the specific SSRI agents used
MDD1	Sertraline	MDD21	Paroxetine
MDD2	Paroxetine	MDD22	Sertraline
MDD3	Escitalopram	MDD23	Escitalopram
MDD4	Sertraline	MDD24	Paroxetine
MDD5	Fluoxetine	MDD25	Escitalopram
MDD6	Fluoxetine	MDD26	Sertraline
MDD7	Sertraline	MDD27	Sertraline
MDD8	Escitalopram	MDD28	Escitalopram
MDD9	Sertraline	MDD29	Fluoxetine
MDD10	Paroxetine	MDD30	Sertraline
MDD11	Sertraline	MDD31	Fluoxetine
MDD12	Paroxetine	MDD32	Escitalopram
MDD13	Citalopram	MDD33	Sertraline
MDD14	Escitalopram	MDD34	Citalopram
MDD15	Escitalopram	MDD35	Sertraline
MDD16	Sertraline	MDD36	Paroxetine
MDD17	Fluoxetine	MDD37	Sertraline
MDD18	Sertraline	MDD38	Sertraline
MDD19	Escitalopram	MDD39	Fluoxetine
MDD20	Paroxetine	MDD40	Escitalopram

## Sheet: cohort4
Cohort 4 (Zhongda Hospital)
ID	the specific SSRI agents used
MDD1	Sertraline
MDD2	Citalopram
MDD3	Paroxetine
MDD4	Escitalopram
MDD5	Sertraline
MDD6	Sertraline
MDD7	Fluoxetine
MDD8	Fluoxetine
MDD9	Escitalopram
MDD10	Citalopram
MDD11	Paroxetine
MDD12	Sertraline
MDD13	Sertraline
MDD14	Citalopram
MDD15	Paroxetine
MDD16	Paroxetine
MDD17	Sertraline
MDD18	Escitalopram
MDD19	Paroxetine
MDD20	Fluoxetine

## Sheet: cohort5
Cohort 5 (Huai'an No. 3 hospital)
ID	the specific SSRI agents used
MDD1	Sertraline
MDD2	Sertraline
MDD3	Sertraline
MDD4	Fluoxetine
MDD5	Escitalopram
MDD6	Escitalopram
MDD7	Sertraline
MDD8	Paroxetine
MDD9	Escitalopram
MDD10	Sertraline
MDD11	Paroxetine
MDD12	Fluoxetine
MDD13	Sertraline
MDD14	Escitalopram
MDD15	Paroxetine
MDD16	Sertraline
MDD17	Paroxetine
MDD18	Sertraline
MDD19	Escitalopram
MDD20	Sertraline
